# Supplementary material for: Impact of multi-professional simulation-based training on perceptions of safety and preparedness among health workers caring for coronavirus disease 2019 patients in Pakistan
Source: J Educ Eval Health Prof. 2020 Jun 29;17:19. doi: 10.3352/jeehp.2020.17.19 (PMC7403532; doi:10.3352/jeehp.2020.17.19)
Supplement: Supplementary file 1 [file jeehp-17-19-dataset1.xlsx]

## Sheet: Sheet1
Time	Q1	Q2	Q3	Q4	Q5	Q6	Q7	Q8
0	3	2	2	1	4	4	1	7
0	3	2	2	2	2	4	1	5
0	4	1	3	2	2	5	1	6
0	4	1	3	1	2	6	1	6
0	4	3	3	2	2	4	1	6
0	5	3	4	2	2	4	1	6			Time	0 means before course
0	4	3	4	1	2	5	1	7				1 means after course
0	4	3	4	1	2	5	1	6
0	3	1	3	1	4	4	1	5
0	3	1	3	1	4	5	1	8			Q1	I feel ready to participate in the management of patients infected with COVID-19 virus
0	4	1	3	2	4	3	1	5			Q2	I feel ready to participate in the management of patients with infections that require high isolation
0	4	1	3	2	1	4	2	5			Q3	I think that my colleagues who are participating in the course are ready to manage patients with COVID-19 or other infections that require high isolation
0	4	1	3	2	1	3	2	6			Q4	I think that my colleagues who are not participating in the course are ready to manage patients with COVID-19 or other infections that require high isolation
0	4	1	3	2	4	6	4	5			Q5	I feel safe if I had to participate in the management of a patient infected with COVID-19
0	4	1	3	2	4	3	4	8			Q6	If today I have to take care of a patient infected with COVID-19, I would do it
0	2	2	3	2	4	4	4	6			Q7	If today I have to take care of a patient with an infection requiring high isolation measures, I would do it
0	3	1	3	2	3	5	1	5			Q8	I am afraid to participate in the management of a patient infected with COVID-19 or other agents requiring high isolation
0	3	1	3	3	3	5	1	5
0	3	1	5	3	3	4	1	8
0	5	1	5	2	4	4	1	5
0	5	1	5	2	1	5	1	7
0	5	1	3	2	1	5	5	5
0	4	1	4	1	2	4	4	6
0	4	2	4	2	2	5	1	6
0	3	1	3	2	2	5	4	6
0	4	2	3	1	4	4	4	4
0	3	3	2	2	4	5	1	6
0	5	1	3	2	2	4	1	7
0	4	3	3	1	4	4	1	5
0	3	1	5	2	2	4	2	6
0	4	1	3	1	4	4	1	8
0	3	3	3	3	2	3	1	7
0	4	1	3	2	1	4	2	6
0	4	1	3	1	3	6	1	5
0	4	1	3	1	4	3	1	5
0	2	3	4	2	4	3	1	5
0	4	1	5	2	3	6	1	7
0	4	1	3	2	2	4	1	6
0	5	1	3	2	1	4	1	5
0	3	1	3	3	1	5	1	5
0	3	2	2	2	4	5	1	5
0	5	1	5	2	4	5	4	5
0	5	1	3	2	1	5	1	7
0	3	1	3	2	3	5	1	8
1	8	6	8	1	8	8	8	1
1	8	6	8	1	9	8	8	2
1	9	5	8	1	8	9	8	2
1	8	5	8	2	7	10	8	3
1	8	5	7	1	5	6	6	2
1	8	5	7	1	8	7	7	3
1	6	7	4	2	8	8	8	2
1	9	10	8	1	9	10	8	3
1	7	4	6	1	7	7	8	3
1	8	5	7	2	8	8	8	2
1	9	7	10	2	10	10	7	2
1	7	7	10	3	5	10	7	3
1	9	8	10	1	10	10	7	1
1	8	7	10	1	10	10	8	1
1	4	5	5	2	7	8	6	4
1	7	6	7	2	4	7	6	3
1	8	6	6	2	8	10	8	2
1	7	6	10	3	7	7	8	2
1	8	5	6	1	6	5	6	4
1	9	9	9	2	9	9	9	2
1	10	10	7	2	9	9	9	2
1	10	9	8	1	7	10	8	3
1	9	6	7	1	8	9	8	2
1	8	6	8	1	8	8	7	2
1	8	5	7	1	8	8	6	1
1	8	10	4	2	7	10	8	3
1	6	9	8	1	10	8	8	3
1	8	9	8	2	9	7	8	2
1	9	7	8	2	8	6	8	2
1	8	10	7	1	9	10	7	2
1	7	4	6	3	7	10	8	2
1	8	5	8	1	8	9	8	3
1	9	7	10	2	6	9	7	3
1	4	8	9	1	7	7	7	5
1	8	7	8	1	8	10	8	1
1	9	7	10	1	9	8	6	4
1	7	5	5	2	7	8	8	1
1	10	6	7	1	4	7	8	5
1	8	5	6	2	10	10	8	2
1	7	6	10	1	10	7	7	2
1	8	5	4	2	5	10	8	3
1	9	5	10	1	7	10	9	2
1	10	6	7	1	9	10	9	2
1	7	5	10	2	5	5	6	4
